# Supplementary material for: Mediation of Healthy Behaviour on the Association of Frailty with Respiratory Diseases Mortality among 0.4 Million Participants: A Prospective Cohort Study from UK Biobank
Source: Nutrients. 2022 Nov 27;14(23):5046. doi: 10.3390/nu14235046 (PMC9736014; doi:10.3390/nu14235046)
Supplement: Supplementary file 1 [file nutrients-14-05046-s001.zip]

Archive with 1 entries (1 files):
- nutrients-2053492-supplementary.pdf
